# Supplementary material for: Combined Integrative RNA-Seq and Serological sIgE Analysis Enhances Understanding of Fish Allergen Profiles and Diagnostic Strategy for Fish Allergy
Source: Int J Mol Sci. 2024 Oct 7;25(19):10784. doi: 10.3390/ijms251910784 (PMC11477408; doi:10.3390/ijms251910784)
Supplement: Supplementary file 1 [file ijms-25-10784-s001.zip]

Archive with 1 entries (1 files):
- ijms-3226563-supplementary.pdf
